# Supplementary material for: Dosing Evaluation of Ceftazidime–Avibactam in Intensive Care Unit Patients Based on Pharmacokinetic/Pharmacodynamic (PK/PD) Modeling and Simulation
Source: Antibiotics (Basel). 2024 Sep 9;13(9):861. doi: 10.3390/antibiotics13090861 (PMC11429409; doi:10.3390/antibiotics13090861)
Supplement: Supplementary file 1 [file antibiotics-13-00861-s001.zip]

Archive with 1 entries (1 files):
- antibiotics-3160560-supplementary.pdf
